# Supplementary material for: Cross-species evaluation of TANGO2 homologs, including HRG-9 and HRG-10 in Caenorhabditis elegans, challenges a proposed role in heme trafficking
Source: eLife. 2026 Jan 8;14:RP105418. doi: 10.7554/eLife.105418 (PMC12782551; doi:10.7554/eLife.105418)
Supplement: Figure 4—source data 2. [file elife-105418-fig4-data2.zip]

Archive with 1 entries (1 files):
- Figure 4-source data 2.tiff
